# Supplementary material for: Uncoupling of EGFR–RAS signaling and nuclear localization of YBX1 in colorectal cancer
Source: Oncogenesis. 2016 Jan 18;5(1):e187–. doi: 10.1038/oncsis.2015.51 (PMC4728680; doi:10.1038/oncsis.2015.51)
Supplement: Supplementary Table 1 [file oncsis201551x10.xls]

## Sheet: Tabelle1
Supplementary table S1: Multilinear regression analysis suggesting YBX1c, YBX1n and the EGFR family proteins are not correlated with clinicopathologic parameters.
A
	Wald	Sig.	Exp(B)	95,0% CI for Exp(B)
				lower bound	upper bound
YB-1c	0.948036	0.33022	1.02487	0.975423	1.07682
Age	0.00126235	0.971658	1.00032	0.982655	1.01831
Gender	0.520835	0.470486	1.15407	0.782031	1.70309
pT status	1.73526	0.18774	1.15979	0.93023	1.44601
Nodal status	2.16417	0.141261	1.0752	0.976193	1.18425
Metastasis	0.123634	0.725126	0.939251	0.662311	1.33199
Grade	1.54165	0.214372	1.26379	0.873327	1.82884
L status	1.06469	0.302148	1.26528	0.809255	1.97827
V status	0.373466	0.541121	0.908546	0.667972	1.23576
R status	3.2835	0.0699794	0.704063	0.481707	1.02906
Localization	0.000472431	0.982659	1.00044	0.961139	1.04136
KRAS status	1.61955	0.203155	0.207259	0.0183599	2.33968
B
	Wald	Sig.	Exp(B)	95,0% CI for Exp(B)
				lower bound	upper bound
YB-1n	10.3104	0.00132281	0.888537	0.826698	0.955
Age	0.393611	0.530408	1.00578	0.987843	1.02403
Gender	0.676111	0.410929	1.17856	0.796664	1.74353
pT status	1.56246	0.211305	1.15482	0.921493	1.44723
Nodal status	2.95241	0.0857496	1.08844	0.98815	1.1989
Metastasis	0.0433238	0.835117	0.964099	0.683292	1.36031
Grade	1.73217	0.188134	1.27423	0.888205	1.82802
L status	1.02488	0.311364	1.25487	0.808554	1.94755
V status	0.316456	0.573745	0.917345	0.679194	1.239
R status	3.94809	0.0469245	0.68228	0.467932	0.994815
Localization	0.0493704	0.824162	1.00458	0.964865	1.04594
KRAS status	1.11253	0.291533	0.26682	0.0229095	3.10757
C
	Wald	Sig.	Exp(B)	95,0% CI for Exp(B)
				lower bound	upper bound
HER1	0.478457	0.489122	1.02319	0.95883	1.09188
Age	0.0767632	0.781733	1.00249	0.985001	1.02029
Gender	0.585766	0.444061	1.16433	0.788613	1.71905
pT status	1.8333	0.175739	1.16343	0.934498	1.44844
Nodal status	2.02614	0.154613	1.07287	0.973837	1.18197
Metastasis	0.159041	0.690041	0.932599	0.661844	1.31412
Grade	1.46686	0.225842	1.25671	0.868251	1.81895
L status	1.20081	0.27316	1.28243	0.821873	2.00108
V status	0.594376	0.440732	0.886294	0.652092	1.20461
R status	2.76661	0.0962498	0.725624	0.497257	1.05887
Localization	1.40737e-05	0.997007	1.00008	0.960779	1.04098
KRAS status	1.59862	0.206099	0.209817	0.0186461	2.36099
D
	Wald	Sig.	Exp(B)	95,0% CI for Exp(B)
				lower bound	upper bound
HER2	0.0150122	0.902484	0.995712	0.929564	1.06657
Age	0.0542236	0.81587	1.00208	0.984682	1.01979
Gender	0.581102	0.445881	1.16372	0.788034	1.71851
pT status	1.79734	0.180034	1.16203	0.932979	1.44732
Nodal status	2.15904	0.141733	1.07505	0.976126	1.18401
Metastasis	0.135753	0.71254	0.937175	0.66362	1.32349
Grade	1.53665	0.215116	1.26482	0.872391	1.83377
L status	1.17813	0.277736	1.27927	0.820009	1.99575
V status	0.481072	0.487937	0.89745	0.661038	1.21841
R status	3.19686	0.0737799	0.71037	0.488296	1.03344
Localization	0.00281566	0.957682	1.00109	0.961759	1.04202
KRAS status	1.53112	0.215944	0.216453	0.0191694	2.4441
E
	Wald	Sig.	Exp(B)	95,0% CI for Exp(B)
				lower bound	upper bound
HER4c	0.926115	0.335875	0.964521	0.896108	1.03816
Age	0.0462654	0.829694	1.00191	0.98461	1.01952
Gender	0.431026	0.511486	1.14011	0.770802	1.68635
pT status	1.74727	0.18622	1.1601	0.930819	1.44585
Nodal status	2.1718	0.140562	1.07561	0.976236	1.1851
Metastasis	0.161844	0.687464	0.931406	0.65885	1.31671
Grade	1.69792	0.192561	1.28133	0.882519	1.86035
L status	1.06558	0.301946	1.26487	0.809638	1.97607
V status	0.4004	0.526883	0.905609	0.666142	1.23116
R status	3.12836	0.076941	0.712984	0.490087	1.03726
Localization	9.48402e-05	0.99223	0.9998	0.960395	1.04082
KRAS status	1.57416	0.209603	0.213164	0.0190573	2.38432
F
	Wald	Sig.	Exp(B)	95,0% CI for Exp(B)
				lower bound	upper bound
HER4n	1.36386	0.24287	0.960384	0.897393	1.0278
Age	0.0168979	0.896573	1.00117	0.983723	1.01892
Gender	0.68682	0.407248	1.17936	0.798373	1.74215
pT status	2.10897	0.146438	1.17791	0.944359	1.46923
Nodal status	2.04784	0.152422	1.07326	0.974206	1.18239
Metastasis	0.0722635	0.788069	0.95405	0.677058	1.34436
Grade	1.6466	0.199422	1.27177	0.880916	1.83604
L status	1.01636	0.313384	1.25891	0.804625	1.96967
V status	0.374835	0.540381	0.908655	0.668685	1.23474
R status	3.43417	0.0638606	0.704451	0.48633	1.0204
Localization	0.00467369	0.945496	1.0014	0.96213	1.04226
KRAS status	1.71358	0.190522	0.196371	0.0171646	2.24658
